# Supplementary material for: Biomaterials and Bioactive Natural Products from Marine Invertebrates: From Basic Research to Innovative Applications
Source: Mar Drugs. 2022 Mar 22;20(4):219. doi: 10.3390/md20040219 (PMC9027906; doi:10.3390/md20040219)
Supplement: Supplementary file 1 [file marinedrugs-20-00219-s001.zip]

Archive with 1 entries (1 files):
- marinedrugs-1618376-Supplementary Material.pdf
